# Supplementary material for: Pollution Status, Ecological Risks, and Potential Sources of Metals in the Middle and Lower Reaches of the Lianjiang River Basin, Guangdong Province, China
Source: Toxics. 2025 Oct 1;13(10):840. doi: 10.3390/toxics13100840 (PMC12567751; doi:10.3390/toxics13100840)
Supplement: Supplementary file 1 [file toxics-13-00840-s001.zip]

Archive with 1 entries (1 files):
- toxics-3875072-supplementary.pdf
